# Supplementary material for: Mycobacterium tuberculosis requires SufT for Fe-S cluster maturation, metabolism, and survival in vivo
Source: PLoS Pathog. 2022 Apr 15;18(4):e1010475. doi: 10.1371/journal.ppat.1010475 (PMC9045647; doi:10.1371/journal.ppat.1010475)
Supplement: S1 Data — (XLSX) [file ppat.1010475.s002.xlsx]

## Sheet: Fig.3B
RT-qPCR based expression level of sufT monitored after 24 h and 48 h of ATc (200 ng/ml) treatment.
		sufT expression				Mean	STDEV	SEM
Fold change	24 h	-12.4869	-9.69792	-9.72942		-10.6381	1.60121	0.92446
	48 h	-59.5259	-45.4052	-87.0192		-63.9834	21.1621	12.2179

## Sheet: Fig.4a
	Western blot quantification of reduced SufT protein level (green bars) and decreased aconitase (Acn) activity (brown bars) was shown in SufT-KD strain, with increasing concentration (ng/mL) of ATc (0, 50, 100, 200 and 400).
	% Acn activity
		Calculation											Final plot
		∆Abs 240 nm in intial 5 min.		∆Abs 240 nm/min.		Acn activity		Acn abaundance	Normalized by Acn abundance		% Acn activity		% Acn activity
		A	B	A	B	A	B		A	B	A	B	Mean	STDEV
	SufT KD 0 ATC	0.156	0.154	0.0312	0.0308	8.91429	8.8	1	8.91429	8.8	100	100	100	0
	SufT KD 50 ATC	0.147	0.140855	0.0294	0.028171	8.4	8.04886	0.657339	5.52165	5.29083	61.9416	60.1231	61.0323	1.28589
	SufT KD 100 ATC	0.094	0.08843	0.0188	0.017686	5.37143	5.05314	0.971099	5.21619	4.9071	58.5149	55.7625	57.1387	1.94625
	SufT KD 200 ATC	0.099	0.09264	0.0198	0.018528	5.65714	5.29371	0.89799	5.08006	4.7537	56.9878	54.0193	55.5036	2.09903
	SufT KD 400 ATC	0.09	0.08085	0.018	0.01617	5.14286	4.62	1.02246	5.25838	4.72378	58.9882	53.6793	56.3337	3.75399
	% SufT/Acn abundance		Mean	STDEV
	100	101	100.5	0.707107
	12.2	13	12.6	0.565685
	7.8	8.1	7.95	0.212132
	5.1	4.9	5	0.141421
	0.4	0.3	0.35	0.0707107

## Sheet: Fig.4b
RT-qPCR based expression level of the suf operon (sufR, sufB, sufD, sufC, sufS, sufU), iscS, and anti-oxidant machinery (katG, sodA and ahpC) in SufT-KD strain.
	Fold change			Mean	STDEV
sufR	3.02826	3.04479	3.68968	3.25424	0.377189
sufB	3.84121	3.68673	4.0885	3.87215	0.202663
sufD	3.07021	4.42394	6.15693	4.55036	1.54724
sufC	6.42284	6.19475		6.30879	0.16128
sufS	2.40053	2.70191	2.76202	2.62149	0.193698
sufU	2.87225	3.77926		3.32576	0.641352
iscS	1.30283	1.16083	1.15454	1.20607	0.0838557
katG	1.61085	1.47639	1.30807	1.4651	0.151704
sodA		1.92843	1.81806	1.87324	0.078042
ahpC	1.53372	1.61491	1.34889	1.49917	0.136333

## Sheet: Fig.4c
	Acn activity measured from cell free lysates of control and SufT-KD strains exposed to ATc (200 ng/mL) for 72 h and subjected to Fe-S reconstituted (Fe2+) and Dipyridyl (DIP) treatment. UT; untreated.
		UT		Mean	STDEV	DIP		Mean	STDEV	Fe reconstituted		Mean	STDEV
	Control	101	102	101.5	0.707107	78.8	79.5	79.15	0.494975	200.6	199.8	200.2	0.565685
	SufT-KD	63.5	65.8	64.65	1.62635	41	37.5	39.25	2.47487	203.2	201.6	202.4	1.13137

## Sheet: Fig.4d
	Acn activity of UT, H2O2 and H2O2+Catalase treated cell lysates from Control and SufT-KD strains were measured after 48 h of ATc (200 ng/mL) treatment
		UT		Mean	STDEV	H2O2		Mean	STDEV	H2O2+Catalase		Mean	STDEV
	Control	102.657	97.3432	100	3.75738	56.0769	53.8157	54.9463	1.59889	101.3	98.926	100.113	1.67883
	SufT-KD	85.9243	81.515	83.7196	3.11782	49.2934	45.1103	47.2018	2.95793	49.7456	51.4415	50.5936	1.19916

## Sheet: Fig.5a
	Single column based LC MS/MS analysis of OBHA derivatized TCA metabolites, underivatized measurement of purines, SAM, Cystathione (CTH), and SAH of SufT-KD strain post 72 h of ATc (200 ng/mL) treatment
	SufT KD -aTc						SufT KD +aTc					SufT KD +aTc					SufT KD+ATc/-ATc
												Nomalization by CFU factor=1.41
		2A_2	2B	2C	avg		3A_1	3A_2	3B	3C		3A_1	3A_2	3B	3C		3A_1	3A_2	3B	3C
2-KG_1		2.03548e+07	2.76917e+07	2.52754e+07	2.44407e+07		9.58529e+06	9.69849e+06	9.21419e+06	1.01981e+07		1.35153e+07	1.36749e+07	1.2992e+07	1.43793e+07		0.552982	0.559513	0.531574	0.588336
cit		1.35327e+07	2.21257e+07	1.70647e+07	1.75744e+07		2.66472e+07	2.66745e+07	2.76905e+07	2.14363e+07		3.75726e+07	3.7611e+07	3.90437e+07	3.02252e+07		2.13792	2.14011	2.22162	1.71984
fum		5.0154e+06	1.24263e+07	1.19465e+07	9.79606e+06		1.21338e+07	1.19121e+07	1.21103e+07	1.14331e+07		1.71087e+07	1.67961e+07	1.70756e+07	1.61207e+07		1.74648	1.71457	1.74311	1.64563
gln		3.03685e+06	6.38192e+06	6.1146e+06	5.17779e+06		5.98573e+06	6.05335e+06	5.81041e+06	5.75044e+06		8.43988e+06	8.53522e+06	8.19267e+06	8.10812e+06		1.63001	1.64843	1.58227	1.56594
gly		5.85448e+06	1.00385e+07	8.84698e+06	8.24665e+06		1.13739e+07	1.1429e+07	8.30877e+06	7.58336e+06		1.60372e+07	1.61149e+07	1.17154e+07	1.06925e+07		1.94469	1.95412	1.42062	1.29659
lac		2.43738e+06	4.89404e+06	3.85596e+06	3.72913e+06		3.54209e+06	5.1897e+06	3.75669e+06	4.87648e+06		4.99435e+06	7.31747e+06	5.29694e+06	6.87584e+06		1.33928	1.96225	1.42042	1.84382
mal		4.78641e+06	8.11197e+06	7.43201e+06	6.77679e+06		3.57897e+06	3.34811e+06	2.93205e+06	3.42046e+06		5.04635e+06	4.72083e+06	4.1342e+06	4.82285e+06		0.744652	0.696617	0.610052	0.711672
MG		6.13742e+06	1.63e+07	1.40481e+07	1.21618e+07		1.24382e+07	1.28326e+07	1.29199e+07	1.19386e+07		1.75378e+07	1.8094e+07	1.82171e+07	1.68335e+07		1.44204	1.48777	1.49789	1.38412
OAA		206912	342770	313206	287629		333133	321807	297104	318843		469717	453748	418917	449569		1.63307	1.57755	1.45645	1.56302
pyr		563568	836456	768675	722900		670065	728565	702784	638716		944791	1.02728e+06	990926	900589		1.30695	1.42105	1.37076	1.2458
succ		8.49579e+06	1.27374e+07	1.18411e+07	1.10248e+07		9.81127e+06	9.39855e+06	1.01682e+07	9.66999e+06		1.38339e+07	1.3252e+07	1.43372e+07	1.36347e+07		1.2548	1.20202	1.30046	1.23673
Cystathione		130939	163257	159309	151168		70054.8	67969.1	61532.2	54646.1		98777.2	95836.4	86760.4	77051		0.653426	0.633972	0.573933	0.509704
SAM		2.96463e+06	6.55631e+06	6.31549e+06	5.27881e+06		3.45266e+06	3.59537e+06	3.8497e+06	2.40454e+06		4.86825e+06	5.06948e+06	5.42808e+06	3.3904e+06		0.922226	0.960345	1.02828	0.642267
SAH		820484	1.34114e+06	1.38704e+06	1.18289e+06		461549	452415	543790	408499		650784	637905	766744	575984		0.550165	0.539277	0.648197	0.48693
AMP		2.87442e+07	3.97539e+07	3.97393e+07	3.60792e+07		2.19683e+07	2.20288e+07	2.75335e+07	2.10098e+07		3.09753e+07	3.10606e+07	3.88223e+07	2.96238e+07		0.858537	0.860902	1.07603	0.821077
GMP		3.11755e+06	4.14128e+06	4.17407e+06	3.81097e+06		1.38476e+06	1.3269e+06	1.58809e+06	1.27869e+06		1.95251e+06	1.87092e+06	2.23921e+06	1.80296e+06		0.512341	0.490931	0.587571	0.473097
		No of CFU						10^-5*50						Average	CFU factor
	SufT-ATc	25	22	17	23	27	19	125000000	110000000	85000000	115000000	135000000	95000000	1.10833e+08	1.41489
	SufT+ATc	16	13	17	20	15	13	80000000	65000000	85000000	100000000	75000000	65000000	7.83333e+07

## Sheet: Fig.5b
	Single column based LC MS/MS analysis of Amino acids of SufT-KD strain post 72 h of ATc (200 ng/mL) treatment.
		SufT KD-ATC					SufT KD+ATC					SufT KD+ATC					SufT KD+ATc/-ATc
					Avg -ATc							Normalise with CFU factor=1.41
		1	2	3			3A_1	3A_2	3B	3C		3A_1	3A_2	3B	3C		3A_1	3A_2	3B	3C									10^-5*50						Average	CFU factor
Aspartic acid		394991	378209	392396	388532		247869	266216	242705	235872		349496	375365	342214	332580		0.899529	0.966111	0.880787	0.855991		SufT-ATc	25	22	17	23	27	19	125000000	110000000	85000000	115000000	135000000	95000000	1.10833e+08	1.41489
Arginine		294672	431207	420487	382122		395772	389212	398787	330808		558039	548789	562290	466440		1.46037	1.43616	1.47149	1.22066		SufT+ATc	16	13	17	20	15	13	80000000	65000000	85000000	100000000	75000000	65000000	7.83333e+07
Glutamic acid		4.13543e+08	4.27079e+08	4.16089e+08	4.18904e+08		2.48193e+08	2.32266e+08	2.32715e+08	2.17412e+08		3.49952e+08	3.27496e+08	3.28128e+08	3.06551e+08		0.8354	0.781791	0.783302	0.731792
Lysine		855632	1.15877e+06	1.17407e+06	1.06283e+06		1.45862e+06	1.42966e+06	1.42084e+06	1.20976e+06		2.05666e+06	2.01582e+06	2.00338e+06	1.70577e+06		1.93509	1.89666	1.88496	1.60494
Histidine		610786	1.8855e+06	1.62138e+06	1.37256e+06		1.20654e+06	1.3212e+06	1.28683e+06	646704		1.70122e+06	1.86289e+06	1.81443e+06	911853		1.23946	1.35724	1.32193	0.664347
Alanine		4.00974e+06	4.61358e+06	4.16404e+06	4.26246e+06		3.15999e+06	2.97119e+06	2.9091e+06	2.65495e+06		4.45559e+06	4.18938e+06	4.10183e+06	3.74348e+06		1.04531	0.982857	0.962316	0.878244
Serine		1.41317e+06	1.58418e+06	1.4971e+06	1.49815e+06		1.63235e+06	1.61239e+06	1.54966e+06	1.4029e+06		2.30161e+06	2.27346e+06	2.18503e+06	1.97809e+06		1.53631	1.51752	1.45849	1.32036
Threonine		115758	131808	133034	126867		117293	113363	116272	101903		165383	159841	163943	143684		1.3036	1.25992	1.29225	1.13256
Proline		4.71343e+06	5.33583e+06	5.1336e+06	5.06095e+06		6.51401e+06	6.24943e+06	6.40118e+06	5.95371e+06		9.18476e+06	8.81169e+06	9.02567e+06	8.39474e+06		1.81483	1.74111	1.78339	1.65873
Valine		67689.3	77655.7	74699.4	73348.1		69545.4	63731.6	62804.4	61349.6		98059.1	89861.6	88554.2	86503		1.3369	1.22514	1.20731	1.17935
Isoleucine		4.30607e+06	5.3723e+06	5.04709e+06	4.90849e+06		8.16212e+06	7.8702e+06	8.23608e+06	7.01192e+06		1.15086e+07	1.1097e+07	1.16129e+07	9.88681e+06		2.34463	2.26077	2.36587	2.01423
Phenylalanine		1.72808e+06	2.13132e+06	2.07671e+06	1.9787e+06		1.86269e+06	1.80817e+06	1.95479e+06	1.63432e+06		2.62639e+06	2.54952e+06	2.75625e+06	2.3044e+06		1.32733	1.28848	1.39296	1.1646
Tryptophan		37563.2	52965.6	46447	45658.6		18641.5	21349.8	21049.6	16166.9		26284.5	30103.2	29679.9	22795.3		0.575675	0.65931	0.65004	0.499256
Tyrosine		9.68797e+06	1.26335e+07	1.20014e+07	1.1441e+07		8.98864e+06	8.64448e+06	9.18333e+06	7.81664e+06		1.2674e+07	1.21887e+07	1.29485e+07	1.10215e+07		1.10777	1.06536	1.13177	0.963333
Glutamine		1.10324e+07	1.24996e+07	1.25875e+07	1.20398e+07		2.49614e+07	2.42368e+07	2.42306e+07	2.20681e+07		3.51956e+07	3.41739e+07	3.41651e+07	3.1116e+07		2.92326	2.83841	2.83767	2.58442
Spermine		2.55024e+06	3.19251e+06	3.15678e+06	2.96651e+06		2.49624e+06	2.47371e+06	2.46137e+06	2.01575e+06		3.51969e+06	3.48794e+06	3.47054e+06	2.84221e+06		1.18648	1.17577	1.16991	0.9581

## Sheet: Fig.6a
	A change in % oxygen consumption rate (% OCR) of SufT-KD strain –ATc and +ATc
OCR
	Time (minutes)	-ATc							+ATc
	1.59	141.61	134.68	66.92	81.4624	122.301	89.1976		76.5288	41.9701	42.1845	57.3968	41.9797	41.1243	31.3698
	8.18	148.89	124.34	70.1	78.2071	123.63	87.8039		68.3088	42.584	40.235	54.9631	39.8582	40.1014	30.0498
	14.78	121	108.8	70.21	80.1932	129.951	89.8563		60.8775	39.5633	33.3503	55.1115	39.719	40.164	30.7228
	21.99	128.94	122.73	87.1	81.6615	142.44	100.464		63.1582	50.1544	46.6115	62.2865	44.692	46.8532	34.2962
	29.12	119.22	132.8	104.31	90.2973	156.297	109.765		65.4134	51.7916	50.2512	65.5532	46.861	49.5073	37.1522
	36.25	126.05	137.84	112.87	94.3838	163.402	114.781		65.678	56.5418	54.0648	67.2548	48.1572	50.8704	38.4952
	43.46	125.97	129.77	111.12	75.3088	168.14	83.6039		73.5686	61.9959	50.7492	85.3583	53.5182	54.7689	35.2611
	50.59	128.31	140.13	113.64	92.9527	167.753	112.126		72.0317	64.8715	51.3749	98.8708	62.3839	62.8794	44.3164
	57.72	136.46	146.49	126.45	108.814	196.215	117.524		73.6108	67.4483	56.5207	106.186	68.322	95.8485	51.6562
	64.93	214.65	214.51	208.38	201.937	300.625	252.866		108.376	107.355	93.5467	188.928	129.632	153.543	145.262
	72.07	204.31	209	202.57	196.558	282.259	261.601		112.205	110.848	93.9195	172.837	139.028	153.222	148.676
	79.2	197.65	203.1	195.99	188.65	267.303	249.527		110.106	111.13	89.2728	163.077	141.651	147.567	147.334

## Sheet: Fig.6b
	A change in % extra cellular acidification rate (% ECAR) of SufT-KD strain –ATc and +ATc
ECAR
	Time (minutes)	-ATc							+ATc
	1.59	117.85	55.06	62.08	110.555	83.8085	109.95			28.3768	24.3855	48.3395	47.1372	40.2877	35.0787
	8.18	105.47	72.76	53.25	106.451	80.8676	102.485		24.0239	25.9033	42.4864	48.6531	43.4265	40.6477	34.7878
	14.78	107.46	112.67	79.87	109.4	83.9531	106.647		32.2057	38.2718	41.5532	50.2479	45.2032	42.0611	35.1374
	21.99	127.66	153.9	116.32	122.285	97.427	123.861		68.746	73.1168	62.7424	59.9303	54.3266	50.2366	42.7361
	29.12	139.71	145.55	115.03	122.864	97.5119	126.124		48.657	61.3467	58.083	57.6483	54.9338	49.454	42.5926
	36.25	148.03	158.91	124.61	120.302	95.9905	123.43		58.5806	67.3282	57.4005	55.6917	53.7482	47.7557	41.1484
	43.46	145.03	166.36	162.37	106.426	112.49	105.833		99.9509	78.5397	86.6909	59.2282	55.7276	50.7889	33.4922
	50.59	142.7	160.38	151.79	115.219	108.176	125.496		83.2161	80.694	71.9323	59.3827	59.3963	50.4311	37.0277
	57.72	135.78	165.04	140.77	121.797	109.442	122.085		74.0873	78.2984	68.5002	60.3893	62.3906	58.3997	41.2867
	64.93	273.56	317.97	317.38	273.686	285.113	282.413		186.417	144.253	152.718	166.57	160.783	147.456	113.289
	72.07	259.79	303.52	313.1	245.944	247.655	263.458		173.142	150.957	149.526	142.75	155.44	134.897	116.058
	79.2	246.27	272.52	275.31	220.106	215.415	233.621		155.618	131.673	132.31	128.339	141.234	122.315	106.772

## Sheet: Fig.6c
	Percentage spare respiratory capacity (SRC) of SufT-KD dtrain - and + ATc
	-ATC	+ATC
	93.649	47.4985
	105.713	67.7915
	138.172	60.1963
	121.744	133.816
	170.675	89.9129
	163.01	113.379
		114.539
Mean	132.16	89.5905
STDEV	30.862	32.2885

[truncated: 8 more sheets: Fig.6d, Fig.7a, Fig.7c, Fig.7d, Fig.7e, Fig.7f, Fig.8a, Fig.8d]
